# Supplementary material for: Systematic pseudopotentials from reference eigenvalue sets for DFT calculations: Pseudopotential files
Source: Data Brief. 2015 Jan 13;3:21–3. doi: 10.1016/j.dib.2014.12.005 (PMC4509927; doi:10.1016/j.dib.2014.12.005)
Supplement: Supplementary file 1 — Supplementary data [file mmc1.zip]

Archive with 2 entries (2 files):
- PPs.tar.gz
- AmoebaCMP_4_SI.pdf
